# Supplementary material for: The Estimated Prevalence of N-Linked Congenital Disorders of Glycosylation Across Various Populations Based on Allele Frequencies in General Population Databases
Source: Front Genet. 2021 Aug 10;12:719437. doi: 10.3389/fgene.2021.719437 (PMC8383291; doi:10.3389/fgene.2021.719437)
Supplement: Supplementary file 2 [file Table_2.XLSX]

## Sheet: CDG prevalence
Supplementary Table 2. The estimated prevalence of 27 N-linked protein glycosylation defects across various populations from gnomAD v2.1.1
N-linked protein glycosylation defect	Reported patients	gene	number of pathogenic variants	prevalence_nfe	95%CI	prevalence_nfe_est	95%CI	prevalence_fin	95%CI	prevalence_afr	95%CI	prevalence_amr	95%CI	prevalence_eas	95%CI	prevalence_sas	95%CI	prevalence_asj	95%CI
PMM2-CDG	>900 (Altassan et al 2019)	PMM2	71	1:27465	(1:24014-1:31804)	1:61506	(1:30827-1:213327)	1:18745	(1:14391-1:25744)	1:288214	(1:177276-1:582250)	1:64498	(1:47771-1:93421)	1:150016	(1:94205-1:290357)	1:366999	(1:229546-1:716111)	1:19908	(1:13368-1:33911)
FUK-CDG	2 (Ng et al 2018)	FUK	119	1:491021	(1:376701-1:675057)	1:1163396	(1:371284-1:113077583)	1:20817888	(1:7099020-1:997371113)	1:140528	(1:92099-1:250277)	1:159571	(1:110439-1:257822)	1:12248	(1:9355-1:16948)	1:264096	(1:170511-1:483909)	1:255447	(1:129730-1:848576)
ALG6-CDG	101 (Peanne et al 2017)	ALG6	33	1:623512	(1:471533-1:875344)	1:3891489	(1:1025904-1:1609067019)	1:31451234	(1:10034414-1:3065715982)	1:1819171	(1:898773-1:6624417)	1:13909852	(1:5657192-1:128018704)	1:66077105	(1:17423193-1:27292863020)	1:7088553	(1:3056117-1:46137181)	1:17848406	(1:4706371-1:7371298516)
MAN2B2-CDG	1 (Verheijen et al 2020)	MAN2B2	84	1:787319	(1:586411-1:1130745)	1:1945432	(1:571159-1:398260061)	1:52368616	(1:15379043-1:10698108148)	1:399033	(1:237158-1:868735)	1:995113	(1:577663-1:2287515)	1:11323	(1:8713-1:15500)	1:104832	(1:73327-1:166377)	-	-
ALG1-CDG	57 (Ng et al 2016)	ALG1	65	1:881984	(1:651920-1:1281505)	1:3882716	(1:1023873-1:1603070711)	1:4775806	(1:2058960-1:31088465)	1:329069	(1:199633-1:684648)	1:2981452	(1:1514011-1:9907069)	1:2543998	(1:1124720-1:14579668)	1:1559334	(1:828918-1:4508711)	1:47656	(1:29448-1:95348)
MPI-CDG	35 (Cechova et al 2020)	MPI	44	1:1294251	(1:930944-1:1962331)	1:11654073	(1:2660508-1:8720690758)	1:4778023	(1:2059807-1:31111585)	1:8630916	(1:3389920-1:102061250)	1:22366551	(1:8439237-1:371016597)	1:13209464	(1:4505222-1:631735293)	1:12962840	(1:5091807-1:153179670)	1:53570813	(1:12229235-1:40091239613)
ALG8-CDG	19 (Hock et al 2015; Bastaki et al 2018; Vuillaumier-Barrot et al 2019)	ALG8	49	1:1415559	(1:1011381-1:2169560)	1:1167178	(1:372380-1:113784408)	1:113720	(1:76487-1:193148)	1:467544	(1:273118-1:1059029)	1:2983716	(1:1515013-1:9917690)	1:5516877	(1:2166449-1:65327618)	1:8491922	(1:3562236-1:64394419)	1:53570813	(1:12229235-1:40091239613)
ALG12-CDG	15 (Sturiale et al 2019; Tahata et al 2019; de la Morena-Barrio et al 2020; Lekka et al 2021)	ALG12	41	1:3351728	(1:2231972-1:5796068)	1:11653895	(1:2660472-1:8720505722)	1:7006414	(1:2848761-1:64600402)	1:11091299	(1:4185867-1:183600265)	1:1785729	(1:967871-1:4889276)	1:19815990	(1:6323450-1:1927830733)	1:46648320	(1:14885720-1:4538726166)	1:17888161	(1:4715426-1:7399706924)
RFT1-CDG	17 (Abiramalatha et al 2019; Quelhas et al 2019)	RFT1	54	1:4002089	(1:2622918-1:7127436)	1:3882747	(1:1023880-1:1603094646)	1:104751692	(1:27620721-1:43268721479)	1:6903683	(1:2808018-1:63498158)	1:694726	(1:419403-1:1460905)	1:19816478	(1:6323581-1:1927952708)	1:5130463	(1:2320228-1:26453803)	1:53571026	(1:12229292-1:40091317606)
MAN1B1-CDG	40 (Balasubramanian et al 2019)	MAN1B1	58	1:6787005	(1:4228673-1:13348564)	1:1940866	(1:570034-1:396154895)	1:104751828	(1:27620743-1:43268894067)	1:1347137	(1:692613-1:4304308)	1:4603156	(1:2204053-1:18769689)	1:13235145	(1:4512603-1:635115108)	1:31096221	(1:10605563-1:1487347436)	-	-
MOGS-CDG	12 (Anzai et al 2021; Lo Barco et al 2021)	MOGS	43	1:9149993	(1:5524081-1:19239011)	-	-	1:31246156	(1:9968990-1:3045708636)	1:5305643	(1:2225824-1:40213116)	1:29725472	(1:10706387-1:781475013)	1:6817673	(1:2572492-1:113059182)	1:3889994	(1:1830265-1:16972762)	-	-
ALG3-CDG	41 (Al Teneiji et al 2017; Alsharhan et al 2021)	ALG3	40	1:11691266	(1:6870606-1:26115588)	1:11644439	(1:2658309-1:8713480448)	1:103923497	(1:27402181-1:42927995415)	1:10425424	(1:3934131-1:172751851)	1:13862674	(1:5637528-1:127656453)	1:6787233	(1:2561523-1:112346719)	1:5985805	(1:2646208-1:34314660)	1:8901765	(1:2614283-1:1817897352)
TUSC3-CDG	25 (Al-Amri et al 2016)	TUSC3	26	1:13222292	(1:7675160-1:30398191)	1:1165780	(1:371982-1:113500009)	1:7006451	(1:2848775-1:64600852)	1:310654921	(1:70915509-1:232500590159)	1:13925442	(1:5662603-1:128302593)	1:198323524	(1:45272936-1:148427941392)	1:3057916	(1:1487980-1:11749172)	-	-
DPAGT1-CDG	40 (Ibanez-Mico et al 2019; Ng et al 2019)	DPAGT1	38	1:13208725	(1:7668213-1:30358313)	-	-	1:20962690	(1:7148307-1:1004450713)	1:14777295	(1:5324451-1:386927431)	1:9485427	(1:4090261-1:61676207)	1:66089245	(1:17425918-1:27301875987)	1:31158751	(1:10623484-1:1495653666)	-	-
ALG2-CDG	11 (Asteggiano et al 2018)	ALG2	28	1:15770692	(1:8973152-1:38051938)	1:11654073	(1:2660508-1:8720690758)	-	-	1:1819158	(1:898766-1:6624377)	1:13940986	(1:5668150-1:128562869)	1:13235189	(1:4512645-1:635074798)	1:16668598	(1:6290707-1:275939654)	-	-
ALG14-CDG	7 (Cossins et al 2013; Schorling et al 2017)	ALG14	11	1:16804613	(1:9490818-1:41300995)	-	-	1:314397657	(1:71769886-1:235301787961)	1:20728386	(1:7067408-1:994787061)	1:62655263	(1:19986034-1:6119349412)	1:198283773	(1:45263862-1:148398190203)	1:22282966	(1:8024818-1:586556253)	-	-
GFUS-CDG	unpublished	GFUS	31	1:30067694	(1:15817292-1:89624594)	-	-	-	-	1:668838	(1:374947-1:1674967)	1:2710723	(1:1393608-1:8662605)	1:5512493	(1:2164914-1:65232253)	1:7082241	(1:3053815-1:46062544)	1:53466756	(1:12205502-1:40013152002)
ALG11-CDG	13 (Haanpaa et al 2019; Mulkey et al 2019)	ALG11	30	1:30129827	(1:15850919-1:89794082)	-	-	1:314397051	(1:71769795-1:235300857425)	1:20712759	(1:7063105-1:992436827)	1:8028106	(1:3549012-1:46026103)	1:198323356	(1:45272928-1:148427513896)	1:155550647	(1:41015165-1:64252779600)	-	-
ALG9-CDG	16 (Al Teneiji et al 2017; Alsubhi et al 2017; Davis et al 2017)	ALG9	20	1:39365968	(1:19987500-1:130870881)	-	-	1:31238696	(1:9966479-1:3045383975)	1:291746794	(1:66599238-1:218349075593)	1:22270927	(1:8404014-1:369085808)	1:31671250	(1:9300926-1:6469628237)	1:466436654	(1:106476706-1:349093452443)	1:53488201	(1:12210376-1:40029411578)
MGAT2-CDG	16 (Poskanzer et al 2021)	MGAT2	20	1:54338472	(1:26446617-1:208622119)	-	-	-	-	1:51740601	(1:15194838-1:10568596839)	1:208428631	(1:54957764-1:86095927794)	1:198323356	(1:45272928-1:148427513896)	1:155550647	(1:41015165-1:64252779600)	-	-
OSTC-CDG	1 (Bryant et al 2020)	OSTC	13	1:91344605	(1:41298196-1:471606810)	-	-	1:314397657	(1:71769886-1:235301787961)	1:31035071	(1:9903497-1:3019471077)	1:208429028	(1:54957841-1:86096323173)	1:198323524	(1:45272936-1:148427941392)	1:155550907	(1:41015213-1:64253059787)	-	-
DDOST-CDG	1 (Jones et al 2012)	DDOST	18	1:91284283	(1:41286671-1:470488817)	-	-	1:52445953	(1:15398236-1:10733078992)	1:20689675	(1:7056297-1:989671151)	-	-	-	-	1:155893316	(1:41092455-1:64504050719)	1:53570009	(1:12229073-1:40090428000)
B4GALT1-CDG	7 (Staretz-Chacham et al 2020; van den Boogert et al 2020)	B4GALT1	6	1:185052915	(1:75247555-1:1705271127)	-	-	-	-	1:310604578	(1:70904064-1:232462440728)	-	-	1:198323356	(1:45272928-1:148427513896)	-	-	-	-
FUT8-CDG	9 (Ng et al 2020; Park et al 2020)	FUT8	19	1:184532303	(1:75068098-1:1695611943)	-	-	1:52444862	(1:15397970-1:10732555238)	1:310654921	(1:70915509-1:232500590159)	1:62506272	(1:19946016-1:6081828679)	1:66077669	(1:17423319-1:27293285540)	1:77877948	(1:22865079-1:15937965254)	-	-
STT3A-CDG	7 (Chang et al 2019)	STT3A	16	1:230641535	(1:90603063-1:2723821311)	-	-	1:52446217	(1:15398304-1:10733183399)	1:310654330	(1:70915421-1:232499676492)	1:62656317	(1:19986227-1:6119890152)	1:19840057	(1:6329925-1:1933854325)	1:466862262	(1:106573933-1:349411285395)	-	-
STT3B-CDG	1 (Shrimal et al 2013)	STT3B	10	1:394731319	(1:142224440-1:10337428769)	1:11654073	(1:2660508-1:8720690758)	1:104755706	(1:27621613-1:43271776856)	1:310605169	(1:70904152-1:232463354171)	-	-	-	-	1:466802518	(1:106560224-1:349367278950)	-	-
SSR3-CDG	1 (Ng et al 2019; Dittner-Moormann et al 2021)	SSR3	1	1:8297064479	(1:1894013740-1:6209883911335)	-	-	-	-	-	-	-	-	-	-	-	-	-	-
		CFTR	250	1:2463	(1:2286-1:2664)	1:8482	(1:5351-1:16269)	1:27495	(1:20592-1:39163)	1:13668	(1:10675-1:18318)	1:11916	(1:9723-1:15048)	1:129090	(1:82251-1:242706)	1:17472	(1:13770-1:23122)	1:3125	(1:2402-1:4283)
		PAH	197	1:6569	(1:5973-1:7270)	1:6604	(1:4269-1:12073)	1:146959	(1:96582-1:260373)	1:93667	(1:63957-1:154904)	1:21874	(1:17302-1:28802)	1:29295	(1:21154-1:44141)	1:26639	(1:20492-1:36481)	1:1101	(1:895-1:1397)
		all CDGs (n=27)		1:22101		1:47476		1:15833		1:44395		1:37410		1:5613		1:54495		1:13251
		all CDGs excluding FUK (n=26)		1:23142		1:49496		1:15845		1:64897		1:48867		1:10361		1:68663		1:13976
		all CDGs excluding FUK and MAN2B2 (n=25)		1:23843		1:50788		1:15850		1:77501		1:51390		1:121935		1:199010		1:13976
Population abbreviations as defined in gnomAD: NFE – non-Finnish European, FIN – Finnish, NFE-EST – Estonian, AFR – African/African American, AMR – Latino/Admixed American, EAS – East Asian, SAS – South Asian, ASJ – Ashkenazi Jewish
References:
Abiramalatha T, Arunachal G, Muthusamy K, Thomas N (2019) A family with floppy neonates with severe respiratory insufficiency: A lethal phenotype of RFT1-CDG due to a novel mutation. European journal of medical genetics 62: 248-253.
Al Teneiji A, Bruun TU, Sidky S, et al (2017) Phenotypic and genotypic spectrum of congenital disorders of glycosylation type I and type II. Molecular genetics and metabolism 120: 235-242.
Al-Amri A, Saegh AA, Al-Mamari W, et al (2016) Homozygous single base deletion in TUSC3 causes intellectual disability with developmental delay in an Omani family. American journal of medical genetics Part A 170: 1826-1831.
Alsharhan H, Ng BG, Daniel EJP, et al (2021) Expanding the phenotype, genotype and biochemical knowledge of ALG3-CDG. Journal of inherited metabolic disease.
Alsubhi S, Alhashem A, Faqeih E, et al (2017) Congenital disorders of glycosylation: The Saudi experience. American journal of medical genetics Part A 173: 2614-2621.
Altassan R, Peanne R, Jaeken J, et al (2019) International clinical guidelines for the management of phosphomannomutase 2-congenital disorders of glycosylation: Diagnosis, treatment and follow up. Journal of inherited metabolic disease 42: 5-28.
Anzai R, Tsuji M, Yamashita S, et al (2021) Congenital disorders of glycosylation type IIb with MOGS mutations cause early infantile epileptic encephalopathy, dysmorphic features, and hepatic dysfunction. Brain & development 43: 402-410.
Asteggiano CG, Papazoglu M, Bistue Millon MB, et al (2018) Ten years of screening for congenital disorders of glycosylation in Argentina: case studies and pitfalls. Pediatr Res.
Balasubramanian M, Johnson DS, Study DDD (2019) MAN1B-CDG: Novel variants with a distinct phenotype and review of literature. European journal of medical genetics 62: 109-114.
Bastaki F, Bizzari S, Hamici S, et al (2018) Single-center experience of N-linked Congenital Disorders of Glycosylation with a Summary of Molecularly Characterized Cases in Arabs. Annals of human genetics 82: 35-47.
Bryant EM, Millichap JJ, Spinelli E, et al (2020) Oligosaccharyltransferase complex-congenital disorders of glycosylation: A novel congenital disorder of glycosylation. American journal of medical genetics Part A 182: 1460-1465.
Cechova A, Altassan R, Borgel D, et al (2020) Consensus guideline for the diagnosis and management of mannose phosphate isomerase-congenital disorder of glycosylation. Journal of inherited metabolic disease 43: 671-693.
Chang IJ, Byers HM, Ng BG, et al (2019) Factor VIII and vWF deficiency in STT3A-CDG. Journal of inherited metabolic disease 42: 325-332.
Cossins J, Belaya K, Hicks D, et al (2013) Congenital myasthenic syndromes due to mutations in ALG2 and ALG14. Brain : a journal of neurology 136: 944-956.
Davis K, Webster D, Smith C, et al (2017) ALG9-CDG: New clinical case and review of the literature. Molecular genetics and metabolism reports 13: 55-63.
de la Morena-Barrio ME, Sabater M, de la Morena-Barrio B, et al (2020) ALG12-CDG: An unusual patient without intellectual disability and facial dysmorphism, and with a novel variant. Mol Genet Genomic Med 8: e1304.
Dittner-Moormann S, Lourenco CM, Reunert J, et al (2021) TRAPgamma-CDG shows asymmetric glycosylation and an effect on processing of proteins required in higher organisms. Journal of medical genetics 58: 213-216.
Haanpaa MK, Ng BG, Gallant NM, et al (2019) ALG11-CDG syndrome: Expanding the phenotype. American journal of medical genetics Part A 179: 498-502.
Hock M, Wegleiter K, Ralser E, et al (2015) ALG8-CDG: novel patients and review of the literature. Orphanet journal of rare diseases 10: 73.
Ibanez-Mico S, Domingo Jimenez R, Perez-Cerda C, Ghandour-Fabre D (2019) Congenital myasthenia and congenital disorders of glycosylation caused by mutations in the DPAGT1 gene. Neurologia 34: 139-141.
Jones MA, Ng BG, Bhide S, et al (2012) DDOST mutations identified by whole-exome sequencing are implicated in congenital disorders of glycosylation. American journal of human genetics 90: 363-368.
Lekka DE, Brucknerova J, Salingova A, et al (2021) Congenital disorders of glycosylation - an umbrella term for rapidly expanding group of rare genetic metabolic disorders - importance of physical investigation. Bratisl Lek Listy 122: 190-195.
Lo Barco T, Osanni E, Bordugo A, et al (2021) Epilepsy and movement disorders in CDG: Report on the oldest-known MOGS-CDG patient. American journal of medical genetics Part A 185: 219-222.
Mulkey SB, Ng BG, Vezina GL, et al (2019) Arrest of Fetal Brain Development in ALG11-Congenital Disorder of Glycosylation. Pediatric neurology 94: 64-69.
Ng BG, Dastsooz H, Silawi M, et al (2020) Expanding the molecular and clinical phenotypes of FUT8-CDG. Journal of inherited metabolic disease 43: 871-879.
Ng BG, Lourenco CM, Losfeld ME, et al (2019) Mutations in the translocon-associated protein complex subunit SSR3 cause a novel congenital disorder of glycosylation. Journal of inherited metabolic disease 42: 993-997.
Ng BG, Rosenfeld JA, Emrick L, et al (2018) Pathogenic Variants in Fucokinase Cause a Congenital Disorder of Glycosylation. American journal of human genetics 103: 1030-1037.
Ng BG, Shiryaev SA, Rymen D, et al (2016) ALG1-CDG: Clinical and Molecular Characterization of 39 Unreported Patients. Human mutation 37: 653-660.
Ng BG, Underhill HR, Palm L, et al (2019) DPAGT1 Deficiency with Encephalopathy (DPAGT1-CDG): Clinical and Genetic Description of 11 New Patients. JIMD reports 44: 85-92.
Park JH, Reunert J, He M, et al (2020) L-Fucose treatment of FUT8-CDG. Molecular genetics and metabolism reports 25: 100680.
Peanne R, de Lonlay P, Foulquier F, et al (2017) Congenital disorders of glycosylation (CDG): Quo vadis? European journal of medical genetics.
Poskanzer SA, Schultz MJ, Turgeon CT, et al (2021) Immune dysfunction in MGAT2-CDG: A clinical report and review of the literature. American journal of medical genetics Part A 185: 213-218.
Quelhas D, Jaeken J, Fortuna A, et al (2019) RFT1-CDG: Absence of Epilepsy and Deafness in Two Patients with Novel Pathogenic Variants. JIMD reports 43: 111-116.
Schorling DC, Rost S, Lefeber DJ, et al (2017) Early and lethal neurodegeneration with myasthenic and myopathic features: A new ALG14-CDG. Neurology 89: 657-664.
Shrimal S, Ng BG, Losfeld ME, Gilmore R, Freeze HH (2013) Mutations in STT3A and STT3B cause two congenital disorders of glycosylation. Human molecular genetics 22: 4638-4645.
Staretz-Chacham O, Noyman I, Wormser O, et al (2020) B4GALT1-congenital disorders of glycosylation: Expansion of the phenotypic and molecular spectrum and review of the literature. Clinical genetics 97: 920-926.
Sturiale L, Bianca S, Garozzo D, et al (2019) ALG12-CDG: novel glycophenotype insights endorse the molecular defect. Glycoconjugate journal 36: 461-472.
Tahata S, Gunderson L, Lanpher B, Morava E (2019) Complex phenotypes in ALG12-congenital disorder of glycosylation (ALG12-CDG): Case series and review of the literature. Molecular genetics and metabolism 128: 409-414.
van den Boogert MAW, Crunelle CL, Ali L, et al (2020) Reduced CETP glycosylation and activity in patients with homozygous B4GALT1 mutations. Journal of inherited metabolic disease 43: 611-617.
Verheijen J, Wong SY, Rowe JH, et al (2020) Defining a new immune deficiency syndrome: MAN2B2-CDG. J Allergy Clin Immunol 145: 1008-1011.
Vuillaumier-Barrot S, Schiff M, Mattioli F, et al (2019) Wide clinical spectrum in ALG8-CDG: clues from molecular findings suggest an explanation for a milder phenotype in the first-described patient. Pediatr Res 85: 384-389.
